# Supplementary material for: Exploring the Role of Hemogram-Derived Ratios and Liver Fibrosis Scores in Pulmonary Fibrosis
Source: Medicina (Kaunas). 2024 Oct 16;60(10):1702. doi: 10.3390/medicina60101702 (PMC11509704; doi:10.3390/medicina60101702)
Supplement: Supplementary file 1 [file medicina-60-01702-s001.zip]

Archive with 1 entries (1 files):
- medicina-3199745-supplementary.pdf
